# Supplementary material for: Optimization of HS-SPME-GC/MS Analysis of Wine Volatiles Supported by Chemometrics for the Aroma Profiling of Trebbiano d’Abruzzo and Pecorino White Wines Produced in Abruzzo (Italy)
Source: Molecules. 2023 Feb 5;28(4):1534. doi: 10.3390/molecules28041534 (PMC9962864; doi:10.3390/molecules28041534)
Supplement: Supplementary file 1 [file molecules-28-01534-s001.zip]

Archive with 1 entries (1 files):
- molecules-2141124-supplementary.pdf
